# Supplementary material for: Epidemiology and clinical characteristics of Epstein-Barr virus infection among children in Shanghai, China, 2017-2022
Source: Front Cell Infect Microbiol. 2023 Mar 21;13:1139068. doi: 10.3389/fcimb.2023.1139068 (PMC10072160; doi:10.3389/fcimb.2023.1139068)
Supplement: Supplementary file 1 [file Table_1.xlsx]

## Sheet: Sheet1
S1. Laboratory testing results among different EBV-related diseases
Laboratory testing results	Clinical diagnosis			P-value
	IM	Non-immune disease	Immune disease
EBV	233.7± 27.4	75.9 ± 18.8	29.6± 9.6	<0.001
WBC	11.0 ± 0.4	8.8± 0.3	9.0± 0.2	<0.001
CRP	11.5± 1.3	18.8 ± 1.4	10.4± 0.8	<0.001
PCT	0.5 ± 0.2	1.5 ± 0.4	0.3± 0.1	0.001
IL-6	20.9 ± 1.7	121.4± 22.5	68.7± 12.2	0.006
NLR	0.9± 0.1	2.1± 0.2	2.8± 0.1	<0.001
N%	30.7± 1.1	47.2 ± 0.8	56.6± 0.6	<0.001
L%	52.5 ± 1.1	40.6± 0.7	33.3 ± 0.5	<0.001
